# Supplementary material for: Repeatability of Inertial Measurements of Spinal Posture in Daily Life
Source: Sensors (Basel). 2025 Aug 13;25(16):5011. doi: 10.3390/s25165011 (PMC12390158; doi:10.3390/s25165011)
Supplement: Supplementary file 1 [file sensors-25-05011-s001.zip]

Archive with 1 entries (1 files):
- sensors-3746963-supplementary.pdf
